# Supplementary material for: Molecular control of cellulosic fin morphogenesis in ascidians
Source: BMC Biol. 2024 Apr 2;22:74. doi: 10.1186/s12915-024-01872-7 (PMC10986139; doi:10.1186/s12915-024-01872-7)
Supplement: Supplementary file 7 — Additional file 7: Table S1. Individual data values. [file 12915_2024_1872_MOESM7_ESM.xlsx]

## Sheet: Fig. 1
		Normal median and caudal fins	Normal median fin and abnormal/absent caudal fin	Abnormal/absent median fin and normal caudal fin	Abnormal/absent median and caudal fins	(n)
With chorion	18°C	39	0	0	1	40
	16°C	33	0	0	1	34
	24°C	4	0	0	0	4
Without chorion	24°C replicate 1	30	0	7	16	53
	24°C replicate 2	30	9	6	10	55
	24°C replicate 3	9	2	0	4	15
	22°C replicate 1	34	3	0	12	49
	22°C replicate 2	42	6	4	4	56
	22°C replicate 3	41	4	1	10	56
	22°C replicate 4	22	8	2	2	34
	18°C replicate 1	18	11	23	9	61
	18°C replicate 2	12	5	30	13	60
	18°C replicate 3	2	0	13	5	20
	16°C until St20/21, then 22°C	5	9	17	17	48

## Sheet: Fig. 2 & Fig. S3
BMP pathway modulation
	In Phallusia mammillata (Fig.2)
	Replicate	Conditions	(n)	Partial loss of the ventral median fin	Complete loss of the ventral median fin	Gain of tunic phenotype	Normal
	#1	CTL	50	0	0	0	50
		DMH1	32	8	9	0	15
	#2	CTL	100	0	0	0	100
		DMH1	63	3	48	0	12
		BMP2	163	0	0	163	0
	#3	CTL	9	0	0	0	9
		DMH1	62	0	40	0	22
		BMP2	89	0	0	87	2
	#4	CTL	22	0	0	0	22
		DMH1	31	0	26	0	5
		BMP2	20	0	0	20	0
	In Ciona intestinalis (Additional file 7: Fig. S3)
	Replicate	Conditions	(n)	Partial loss of the ventral median fin	Complete loss of the ventral median fin	Gain of tunic phenotype	Normal
	#1	CTL	57	0	0	0	57
		DMH1	87	0	87	0	0
		BMP2	55	0	0	53	2
CRISPR/Cas9
	Pigment cells
	Replicate	Conditions	2 pigment cells	1 pigment cell	0 pigment cell	(n)
	#1	Tyr-CRISPR	14	0	5	19
		Klf1/2/4/17-CRISPR	22	0	0	22
	#2	Tyr-CRISPR	11	9	29	49
		Klf1/2/4/17-CRISPR	30	0	0	30
		Msx-CRISPR	56	0	0	56
	#3	Tyr-CRISPR	27	0	6	33
		Msx-CRISPR	35	0	0	35
	Median and caudal fins
	Replicate	Conditions	Median fin		Caudal fin		Median fins with wavy edge	(n)
			Normal	Reduced or absent	Normal	Reduced or absent
	#1	Tyr-CRISPR	19	0	10	9	0	19
		Klf1/2/4/17-CRISPR	22	0	18	4	22	22
	#2	Tyr-CRISPR	33	12	15	30	0	45
		Klf1/2/4/17-CRISPR	19	11	3	27	16	30
		Msx-CRISPR	14	42	6	50	0	56
	#3	Tyr-CRISPR	28	5	5	28	0	33
		Msx-CRISPR	16	19	4	31	0	35

## Sheet: Fig. 3
Phmamm.CesA.up1 activity in Phallusia mammillata (Fig. 3F and 3H)
Replicates	Stage	Epidermis staining	No staining/other	(n)
#1	St 23/24	73	21	94
#2	St 23/24	74	82	156
#3	St 19/20	0	185	185
	St 23/24	248	205	453
Mutations of Tfap2 binding sites (Fig. 3G)
Replicates	Construct	Epidermis	no signal/other	(n)
#1	Phmamm.CesA.up	74	21	95
	Phmamm.CesA.up_mut1	34	91	125
	Phmamm.CesA.up_mut2	44	14	58
	Phmamm.CesA.up_mut12	55	67	122
#2	Phmamm.CesA.up	23	5	28
	Phmamm.CesA.up_mut1	5	2	7
	Phmamm.CesA.up_mut2	150	3	153
	Phmamm.CesA.up_mut12	8	5	13
#3	Phmamm.CesA.up	169	4	173
	Phmamm.CesA.up_mut1	79	71	150
	Phmamm.CesA.up_mut2	145	7	152
	Phmamm.CesA.up_mut12	21	112	133
CesA promoters in Phallusia mammillata (Fig. 3H)
Replicates	Construct	Epidermis	no signal/other	(n)
#1	Asment.CesA.up1	167	95	262
	Moappe.CesA.up1	16	174	190
#2	Asment.CesA.up1	23	14	37
	Moappe.CesA.up1	54	246	300
#3	Asment.CesA.up1	292	8	300
#4	Asment.CesA.up1	285	15	300
	Moappe.CesA.up1	150	127	277
CesA promoters in Ciona intestinalis (Fig. 3H)
Replicates	Construct	Epidermis	no signal/other	(n)
#1	Asment.CesA.up1	0	300	300
	Moappe.CesA.up1	85	216	301
#2	Asment.CesA.up1	0	295	295
	Moappe.CesA.up1	9	160	169
	Phmamm.CesA.up1	0	280	280
#3	Asment.CesA.up1	67	234	301
	Moappe.CesA.up1	129	113	242
	Phmamm.CesA.up1	3	65	68

## Sheet: Fig. 4
Phmamm.Gh6 regulatory regions activity in Phallusia mammillata (Fig. 4E)
Replicates	Construct	Stage	Endogeneous territory	No staining/other	(n)
#1	Phmamm.Gh6.up1	St. 19-22	1	9	10
		St. 24-25	45	6	51
#2	Phmamm.Gh6.up1	St. 19-22	7	228	235
	Phmamm.Gh6.up2	St. 19-22	0	319	319
#3	Phmamm.Gh6.up1	St. 19-22	0	51	51
		St. 24-25	50	18	68
	Phmamm.Gh6.up2	St. 19-22	0	74	74
		St. 24-25	41	24	65
#4	Phmamm.Gh6.up1	St. 24-25	93	36	129
	Phmamm.Gh6.up2	St. 24-25	69	74	143
#5	Phmamm.Gh6.up1	St. 19-22	0	105	105
		St. 24-25	218	55	273
	Phmamm.Gh6.up2	St. 19-22	3	274	277
		St. 24-25	97	60	157
#6	Phmamm.Gh6.up2	St. 24-25	116	75	191
Cirobu.Gh6 regulatory region activity in Ciona intestinalis (Fig. 4F)
Replicates	Construct	Stage	Endogeneous territory	No staining/other	(n)
#1	Cirobu.Gh6.up1	St. 19-22	107	43	150
		St. 24-25	134	16	150
#2	Cirobu.Gh6.up1	St. 19-22	27	123	150
		St. 24-25	85	65	150
Phmamm.Gh6.up1 activity in Ciona intestinalis (Fig. 4G)
Replicates	Construct	Stage	Endogeneous territory	No staining/other	(n)
#1	Phmamm.Gh6.up1	St. 19-22	0	150	150
		St. 24-25	0	64	64
#2	Phmamm.Gh6.up1	St. 19-22	0	104	104
		St. 24-25	0	49	49
Cirobu.Gh6.up1 activity in Phallusia mammillata (Fig. 4H)
Replicates	Construct	Stage	Endogeneous territory	No staining/other	(n)
#1	Cirobu.Gh6.up1	St. 19-22	34	116	150
#2	Cirobu.Gh6.up1	St. 19-22	61	99	160
		St. 24-25	68	59	127
#3	Cirobu.Gh6.up1	St. 19-22	67	71	138
		St. 24-25	75	8	83

## Sheet: Fig. 5
Replicate	Conditions	Median fin		Caudal fin		(n)
		Normal	Reduced or absent	Normal	Reduced or absent
#1	Brlanc.Ascl1/2.1-CRISPR	84	33	56	61	117
	Gh6-CRISPR	88	36	95	29	124
#2	Brlanc.Ascl1/2.1-CRISPR	14	5	9	10	19
	Gh6-CRISPR	21	10	23	8	31

## Sheet: Fig. S8
CesA
Replicate	Condition	Normal	Phenotype	(n)	%phenotype
#1	control	5	0	5	0
	DMH1	8	0	8	0
	BMP2	7	0	7	0
#2	control	11	0	11	0
	DMH1	39	0	39	0
	BMP2	38	0	38	0
Average	control			16	0
	DMH1			47	0
	BMP2			45	0
CesA.b
Replicate	Condition	Normal	Phenotype	(n)	%phenotype
#1	control	8	0	8	0
	DMH1	2	12	14	0.857143
	BMP2	1	3	4	0.75
#2	control	31	0	31	0
	DMH1	20	8	28	0.285714
	BMP2	0	25	25	1
#3	control	24	0	24	0
	DMH1	3	14	17	0.823529
	BMP2	0	21	21	1
Average	control			63	0
	DMH1			59	0.655462
	BMP2			50	0.916667
Gh6
Replicate	Condition	Normal	Phenotype	(n)	%phenotype
#1	control	1	0	1	0
	DMH1	3	13	16	0.8125
	BMP2	0	17	17	1
#2	control	8	1	9	0.111111
	DMH1	1	4	5	0.8
	BMP2	1	21	22	0.954545
Average	control			10	0.0555556
	DMH1			21	0.80625
	BMP2			39	0.977273

## Sheet: Fig. S9
Effects of Gh6 overexpression on median and caudal fin formation
Replicate	Construct	Median fin			Caudal fin			(n)
		Normal	Reduced size	Absent	Normal	Reduced size	Absent
#1	pFog>LacZ	36	20	10	25	28	13	66
	pFog>Gh6	26	13	0	17	21	1	39
	pSoxB2>Gh6	38	18	0	24	26	6	56
	pCesA>Gh6	35	5	1	24	16	1	41
#2	pFog>LacZ	18	30	10	13	40	5	58
	pFog>Gh6	9	21	1	10	17	4	31
	pSoxB2>Gh6	19	48	10	28	42	7	77
	pCesA>Gh6	5	28	2	6	24	5	35
#3	pFog>LacZ	54	41	15	45	42	23	110
	pFog>Gh6	31	35	12	26	34	18	78
	pSoxB2>Gh6	42	45	8	44	29	22	95
	pCesA>Gh6	15	28	2	12	21	12	45
