# Supplementary material for: Molecular control of cellulosic fin morphogenesis in ascidians
Source: BMC Biol. 2024 Apr 2;22:74. doi: 10.1186/s12915-024-01872-7 (PMC10986139; doi:10.1186/s12915-024-01872-7)
Supplement: Supplementary file 16 — Additional file 16: Table S2. Identifiers and sequences for molecular biology (probe templates and cis-regulatory regions). [file 12915_2024_1872_MOESM16_ESM.xlsx]

## Sheet: Feuil1
Table S2. Primer and sequences for molecular biology.
Templates for in situ hybridization RNA probe synthesis.
Gene name	Transcript/gene ID	Method	Forward primer	Reverse primer	Clone ID	eBlock sequence
Ciona robusta
CesA	KH2012:KH.C7.211	cDNA clone			cilv010h14
Gh6	KH2012:KH.L63.12	cDNA clone			cilv30n23
Phallusia mammillata
CesA	Phmamm.g00010084	cDNA clone			AHC0AAA236YF15
CesA.b	Phmamm.g00006522	RT-PCR (pGEM-T)	CAAGTGAACCCGACATCCGA	TCGGCGTTTAAAACCAATCCC
Gh6	Phmamm.g00013783	RT-PCR (pGEM-T)	AGGTATCTCCATGAACAGGCGAC	TGCGGTTGCGGTTCAACTTC
Klf1/2/4/17	Phmamm.g00006245	cDNA clone			AHC0AAA201YO05
Ascidia mentula
CesA	CL809Contig1_1	eBlock				AATTAACCCTCACTAAAGGGGGAACCATCTCTTCTTATGCACACTTTTAATTCGAAGACGGAGTATCACAATACAGAATATCAGGTTGCATTTGCTCAGCGCGTTGGGAACGTTGTTAAAATGTTTCCTAATTCGTGGGTCTACGTGGACGCCGGGAACGCCATGTATCTACAATGGCAAGTCAACCTGGATCATATAATAGGAGTGATGAAAAACATGCCACAAAATATACGAGGCTTCTCCATCAATGTCGGTTCTTTCGTGAACAGCACCTTTAATCAACAGTTAGCGGAAGAAATTCATTGTCAGACAGGACTTCATTACATCATAGATACATCTCGAAATGGCGGTTCTTTCTCCGACAGATCTTTGGAAGAAATTAACTTGTGTACATATGAT…
CesA.b	scaffold_12:2446740-2447345	eBlock				AATTAACCCTCACTAAAGGGGCCTAACGGAGGACACGCTCCTCTCTCTTCGTCTCTGCGAGTTGGGATGGGGAGTTGCTTATCACCACGAGATACTCGCGGTTGGTCAAGCTCCCAACGAGATCGGGGCAATCTTTAAGCAGAGGGGAAGATGGTGCAAAGGGAACATGCAGATCTTCCTCGACGAGTTTCCTCTGATGAAGAGTAGTCTCAGCTTACCTCAGAGAGTCTTTTACAGCTCTTTGGGATTCAACTACATCTGCATCGCCATCTCCACTCCCATCTTCCAGTTGATCCCAGTCTGGGCAATCTTCTTTGATCTCTGGCCGATCTCCAAAATCAACCCAGAGTTTGCCATGAGCCTCCTCGTCTACTACGTAATGAGCAACGTCATCCTCTT…
Gh6	scaffold_3:11224410-11225072	eBlock				AATTAACCCTCACTAAAGGGCTACAGTGAGTTTGGGTGCTAAACCCATGTCCGCAGCTGAATGCTACGAATGGTCGGAATCGAAATCCACACAAGTGGAGTTCACGGCGAAGCTCGGACACAGCAAACTGGCCGTGCGCGAGACTGTGGGAGCGAGAAGCGGACTTCGTATCCTCAGGAACGCCCATTGGTTGACCGGCGACTCTGCGAAGGACGCTGCGGCGCTGAAGTTAATTGAAGTCAGCGCTTGTCAAGGCGACGTACCGGTGGCCGTGATCAAGATGCGACCCTCCGAGGGACTTCGGCTTCATCACGGAATGCAAGACTGGAATTTCTACAAACCACAGTCGTCAGTGTTGACGTGGAAAGACTACGACAAGAAACTGGAACCGATTCTGAG…
Molgula appendiculata
CesA	TRINITY_DN32616_c0_g1_i1	eBlock				AATTAACCCTCACTAAAGGGATTCAGGAAACGCTATGTATCTACAGTGGACTGTTAACTTGGATCATATAATATCCGTTTTGAAACAGATGCCTGCGACAATTCGAGGTTTTACTATCAACGTCGGTTCCTTTGTAAACAGTTCATACAATGAACTACTGGCCGAGGAAATTCATTGTCAAACGGGACTTCATTATCTCGTCGATACCTCTCGTAACGGAGGTGAATTTTCAACAAGATCATTGGATGATATTAACGAATGTACTTACGATCCACCTCAAGTTGGAAAGGGAGAAATCCCATCATGGTCACAAGGATCTCTAGTCACTATGCTCGCTGGACAAAGAGCAGTTGCAGGAGCTGCAGGTGTTCCTGAATCCCCTATTGCACCTGCTGTATC…
Gh6	TRINITY_DN35018_c0_g1_i1	eBlock				AATTAACCCTCACTAAAGGGGAAATTTCATGAATAATTTTATGACTTGTGTCCGTCGAAATCCCGTGAAAGCGCACGACGGCAATATTTGGATGAAGACAGCGGGAGAGGCGGATGGACGGATATTTCCATATGGGTCCTTTCATAAATGTTTAATTGGACATTCCGTACAGTGCACAGATAGATGCAAACTGCTTATTATTGGGACAGAAAGCGACCTCGACGACTGTAATTGCGAAAAGAAACGTGTCCCTGTTAACCCATATGCGTCGAGCGCACAATATCCCCACAGTAACTTCCAAATGAACAATAATCGCCCCGCAGGTGGATCTTATAATTCTGTATATTCAAATGAAAATAACGGGCCTTTATATCCCCCTCAAACATCTTTTAACACCGG…
Cis-regulatory elements.
Gene name	Region name	Predicted size (bp)	pENTRY generation method	pDEST	Forward primer	Reverse primer	gBlock sequence
Ciona robusta
Gh6	Cirobu.Gh6.up1	2733	pCR8/GW/TOPO TA cloning	pSP1.72-RfA-bpFOG-nlsLacZ	ACAAGAACCTGCTTGTCTGTCA	AGCACTTCGACATCGCCATT
Phallusia mammillata
CesA	Phmamm.CesA.up1	1037	pCR8/GW/TOPO TA cloning	pSP1.72-RfA-bpFOG-nlsLacZ	TACGACATTGGCTCGATACGG	AGGAACGCCTTCGCCTTTTT
	Phmamm.CesA.up	1030	gBlock	pSP1.72-RfA-bpFOG-nlsLacZ			GGGGACAAGTTTGTACAAAAAAGCAGGCTTACGACATTGGCTCGATACGGTTAATGTGAACATGTCCCTACTAAATAATACTCCACATTCGCTTACAAAACCAACTTGGGCCGAGTCTTTTGCGTTATGTAACACTTAGTTTAAGGCGTCGAAAAATCTCTCAGTGGATCAATTAGTTGCCATGAAAGTGAGAAGTTGAACCAGCAGTGTCAGATTTTCAGCGGCGAGAGAATATTGCGGCGAGTGCCCCAGGCTAGAGATACAGCTCACATCGAGCGAGCAGACGCTTGATTAACTGGAGATTCTTTCCCCTGAAGCGTTCCGTACTTGTTCGACCACTACGTCATGGAGTGGCTGAGCAAGTTGTTGGCCGATGGAAGACTGGAAGAAGACACATTC…
	Phmamm.CesA.up_mut1	1030	gBlock	pSP1.72-RfA-bpFOG-nlsLacZ			GGGGACAAGTTTGTACAAAAAAGCAGGCTTACGACATTGGCTCGATACGGTTAATGTGAACATGTCCCTACTAAATAATACTCCACATTCGCTTACAAAACCAACTTGGGCCGAGTCTTTTGCGTTATGTAACACTTAGTTTAAGGCGTCGAAAAATCTCTCAGTGGATCAATTAGTTGCCATGAAAGTGAGAAGTTGAACCAGCAGTGTCAGATTTTCAGCGGCGAGAGAATATTGCGGCGAGTcggggaccgTAGAGATACAGCTCACATCGAGCGAGCAGACGCTTGATTAACTGGAGATTCTTTCCCCTGAAGCGTTCCGTACTTGTTCGACCACTACGTCATGGAGTGGCTGAGCAAGTTGTTGGCCGATGGAAGACTGGAAGAAGACACATTC…
	Phmamm.CesA.up_mut2	1030	gBlock	pSP1.72-RfA-bpFOG-nlsLacZ			GGGGACAAGTTTGTACAAAAAAGCAGGCTTACGACATTGGCTCGATACGGTTAATGTGAACATGTCCCTACTAAATAATACTCCACATTCGCTTACAAAACCAACTTGGGCCGAGTCTTTTGCGTTATGTAACACTTAGTTTAAGGCGTCGAAAAATCTCTCAGTGGATCAATTAGTTGCCATGAAAGTGAGAAGTTGAACCAGCAGTGTCAGATTTTCAGCGGCGAGAGAATATTGCGGCGAGTGCCCCAGGCTAGAGATACAGCTCACATCGAGCGAGCAGACGCTTGATTAACTGGAGATTCTTTCCCCTGAAGCGTTCCGTACTTGTTCGACCACTACGTCATGGAGTGGCTGAGCAAGTTGTTGGCCGATGGAAGACTGGAAGAAGACACATTC…
	Phmamm.CesA.up_mut12	1030	gBlock	pSP1.72-RfA-bpFOG-nlsLacZ			GGGGACAAGTTTGTACAAAAAAGCAGGCTTACGACATTGGCTCGATACGGTTAATGTGAACATGTCCCTACTAAATAATACTCCACATTCGCTTACAAAACCAACTTGGGCCGAGTCTTTTGCGTTATGTAACACTTAGTTTAAGGCGTCGAAAAATCTCTCAGTGGATCAATTAGTTGCCATGAAAGTGAGAAGTTGAACCAGCAGTGTCAGATTTTCAGCGGCGAGAGAATATTGCGGCGAGTcggggaccgTAGAGATACAGCTCACATCGAGCGAGCAGACGCTTGATTAACTGGAGATTCTTTCCCCTGAAGCGTTCCGTACTTGTTCGACCACTACGTCATGGAGTGGCTGAGCAAGTTGTTGGCCGATGGAAGACTGGAAGAAGACACATTC…
Gh6	Phmamm.Gh6.up1	3629	pCR8/GW/TOPO TA cloning	pSP1.72-RfA-bpFOG-nlsLacZ	CGCATAATGTTCCGCGACCC	ACACAACAATCGCGACACCG
	Phmamm.Gh6.up2	1519	pCR8/GW/TOPO TA cloning	pSP1.72-RfA-bpFOG-nlsLacZ	TTGTCATGCACTGACCCTGG	GCCGCCAAGAGCCACAACTA
Ascidia mentula
CesA	Asment.CesA.up1	1585	pCR8/GW/TOPO TA cloning	pSP1.72-RfA-bpFOG-nlsLacZ	TGCCAAGCAGTTCACGACAT	GCGCTGTGATGAAAGAAGCG
Molgula appendiculata
CesA	Moappe.CesA.up1	575	pCR8/GW/TOPO TA cloning	pSP1.72-RfA-bpFOG-nlsLacZ	GGCGTGATGCTAACGATTTCC	AGCTACGATGAGCCATTTTCACT
