# Supplementary material for: Molecular control of cellulosic fin morphogenesis in ascidians
Source: BMC Biol. 2024 Apr 2;22:74. doi: 10.1186/s12915-024-01872-7 (PMC10986139; doi:10.1186/s12915-024-01872-7)
Supplement: Supplementary file 17 — Additional file 17: Table S3. List of gene identifiers. [file 12915_2024_1872_MOESM17_ESM.xlsx]

## Sheet: Feuil1
Table S3. List of gene identifiers.
	Source	CesA		Gh6
		ID/reconstruction	Chromosome	ID/reconstruction	Chromosome
Ciona robusta	Aniseed/Ghost/NCBI	KH2012:KH.C7.211	Chr7	KH2012:KH.L63.12	Chr3
Ciona savignyi	Aniseed/NCBI	Cisavi.CG.ENS81.R2.2892189-2916183.16381		GGEI01013363.1
Salpa thompsoni	NCBI	GFCC01072613.1		GFCC01117283.1 (Gh6.a)
				GFCC01119318.1 (Gh6.b)
Molgula occidentalis	Aniseed	Moocci.g00015915; Moocci.g00015914; Moocci.g00015913		Moocci.g00007021
Molgula oculata	Aniseed	Moocul.g00004842		Moocul.g00012660
Corella inflata	Aniseed	Coinfl.g00009291 (CesA)		Coinfl.g00003051
		Coinfl.g00002312 (CesA.b)
Phallusia mammillata	Aniseed/NCBI	Phmamm.g00010084 (CesA)		Phmamm.g00013783; CAB3262655.1
		Phmamm.g00006522 (CesA.b)
Phallusia fumigata	Aniseed	tblastn against genome (CesA)		Phfumi.g00003944
		Phfumi.g00005142 (CesA.b)
Botrylloides leachii	Aniseed	Boleac.g00003251		Boleac.g00002304
Halocynthia roretzi	Aniseed	Harore.g00003186		Harore.g00007920
Halocynthia aurantium	Aniseed	Haaura.g00005012		Haaura.g00003040
Oikopleura dioica	Aniseed/NCBI	Oidioi.g00012861 (CesA1)		Oidioi.g00012735; CBY09680.1
		Oidioi.g00008368 (CesA2)
Microcosmus sabiatieri	Alié et al., 2018	TRINITY_DN16341		TRINITY_DN15900_c0_g1_i1
Molgula appendiculata	Moappe_BANY2022	TRINITY_DN32616		TRINITY_DN35018_c0_g1_i1
Styela plicata	Alié et al., 2018	TRINITY_DN44823		TRINITY_DN39296_c0_g1_i1
Styela clava	NCBI	XP_039271153.1		XP_039271684.1
Ascidia mentula	Asment_BANY2021/NCBI	CL5522Contig1_1 (CesA)	Chr7	tblastn against genome	Chr2
		tblastn against genome (CesA.b)	Chr3
Clavelina lepadiformis	Cvlepa_BANY2021/NCBI	CL6092Contig1_1	Chr9	CL1451Contig1_1	Chr6
Aplidium turbinatum	NCBI	tblastn against genome (CesA)	Chr9	tblastn against genome	Chr1
