# Supplementary material for: Molecular control of cellulosic fin morphogenesis in ascidians
Source: BMC Biol. 2024 Apr 2;22:74. doi: 10.1186/s12915-024-01872-7 (PMC10986139; doi:10.1186/s12915-024-01872-7)
Supplement: Supplementary file 18 — Additional file 18: Table S4. List of target sequences for CRISPR/Cas9. [file 12915_2024_1872_MOESM18_ESM.xlsx]

## Sheet: Feuil1
Table S4. Target sequences for CRISPR/Cas9 gene inactivation in Phallusia mammillata
Gene name	Gene ID	crRNA name	Target sequence	Targeted region/reason
Brlanc.Ascl1/2.1		Bl-Asc1-sg01	AAGACGGTACGAAGTTCCGG	Sequence targeting an amphioxus Branchiostoma lanceolatum gene. Target sequence absent from P. mammillata genome.
Tyr	Phmamm.g00005364	Pm-Tyr-Ex2-sg01	CGATCGGGCTTGCACATGCG	McDougall et al., 2021
Msx	Phmamm.g00005895	PmMsxEx1-1	TGCTTCGGAAAATTCCGCAA	Nt region
		PmMsxEx3-1	TCAGTGCGAAAAGGCGTTCG	Homeodomain
		PmMsxEx4-1	GAAAGCAAAAAGATTACACG	Homeodomain
Klf1/2/4/17	Phmamm.g00006245	PmKlfEx1-1	ACTAGTGATTGTGACAGCGA	Nt region
		PmKlfEx3-1	GTAGTCGCAAGTATGAAGGG	1st Zn finger
		PmKlfEx4-1	GAGATGGTCTGATCGACTGA	3rd Zn finger
Gh6	Phmamm.g00013783	Pm-Gh6-Sg16	AACAAATGGTAAAACGATAA	Nt region
		Pm-Gh6-Sg34	GAAGGGCTGCAGATTCACCA	Just upstream of GH6 domain
		Pm-Gh6-Sg3	GTTGACACCAGTAGAAACGG	End of GH6 domain
